# Supplementary material for: Satisfaction in parturients receiving epidural analgesia after prenatal shared decision-making intervention: a prospective, before-and-after cohort study
Source: BMC Pregnancy Childbirth. 2020 Jul 20;20:413. doi: 10.1186/s12884-020-03085-6 (PMC7370438; doi:10.1186/s12884-020-03085-6)
Supplement: Supplementary file 6 — Additional file 6. The raw data. The raw data of the 200 file-questionnaires. [file 12884_2020_3085_MOESM6_ESM.xls]

## Sheet: 工作表1
								Strongly agree: 5。Strongly disagree: 1。
		The anesthesiologist explained mainly to 1. my husband/other family members 2. my husband/other family members and me together 3. me	1.Primipara 2.I had experience in childbirth, and I have received epidural. 3.I had experience in childbirth, and I have never received epidural.	1.University 2.High school 3.Middle school 4.Elementary school	1.NSD 2.C/S	Team Talk				Option Talk			Decision Talk			The Pain Control				General satisfaction
	No.	The explanation of treatment options	Experience of painless labor	Education level	Follow-up	Q1	Q2	Q3	Q4	Q1	Q2	Q3	Q1	Q2	Q3	Q1	Q2	Q3	Q4	Q1	Q2	Q3
original routine practice group	1	2	1	2	2	4	4	4	4	4	4	4	4	4	4	5	4	5	5	5	5	5
	2	2	1	1	1	2	2	1	1	5	5	5	5	5	5	5	5	5	2	5	5	5
	3	3	1	1	1	4	4	5	5	4	4	4	5	5	5	4	4	4	4	5	5	5
	4	1	1	1	1	4	4	4	4	4	4	4	3	3	3	5	5	5	5	5	5	5
	5	1	1	1	1	4	4	5	5	5	5	5	4	4	4	5	5	5	5	5	5	5
	6	2	1	2	1	4	4	4	4	4	4	4	4	4	4	4	4	4	4	5	5	5
	7	1	1	1	1	4	4	4	4	4	4	4	4	4	4	4	4	4	4	3	3	3
	8	1	1	1	2	4	3	3	3	4	4	4	5	5	5	5	5	5	5	5	5	5
	9	1	1	1	2	4	4	5	5	4	4	4	5	4	4	4	4	4	4	4	4	3
	10	2	1	2	2	4	4	4	4	5	5	5	5	5	5	5	5	5	5	5	5	5
	11	2	1	1	2	4	4	4	4	4	4	4	4	4	4	4	3	4	4	4	4	4
	12	1	1	1	1	2	4	4	4	4	4	4	4	4	3	1	1	4	4	4	5	5
	13	1	1	2	1	3	3	4	4	3	4	3	3	3	3	4	5	5	4	3	4	4
	15	2	1	1	1	3	4	5	5	4	4	4	3	3	4	4	2	3	2	5	5	5
	16	2	1	1	1	4	4	5	5	4	4	4	4	5	4	4	4	5	4	4	5	5
	17	2	1	1	1	5	5	4	5	5	5	4	5	4	5	5	4	5	5	5	5	5
	18	1	1	1	1	4	4	4	4	5	5	5	5	4	5	4	4	4	4	5	5	5
	19	2	1	1	1	5	4	4	3	5	5	5	4	4	5	4	2	4	3	4	4	5
	20	2	2	1	1	4	4	4	4	4	4	4	4	4	4	4	4	4	4	4	4	4
	22	2	3	2	1	5	5	5	5	5	5	5	4	5	5	4	4	4	4	5	5	5
	23	3	1	1	2	5	5	5	5	5	5	5	5	5	5	5	4	4	5	5	5	5
	25	3	1	1	1	5	5	5	5	5	5	5	5	5	5	5	2	5	4	5	5	5
	26	3	1	1	1	4	4	4	4	4	4	4	4	4	4	4	4	4	4	4	5	5
	27	1	2	1	1	4	4	4	4	4	4	4	4	4	4	4	4	4	4	4	4	4
	28	2	3	1	1	4	3	3	5	4	4	3	2	2	1	4	4	4	3	4	4	4
	29	2	1	1	1	4	4	4	4	4	4	4	4	4	4	4	3	4	3	4	4	4
	30	1	1	2	2	4	4	4	4	4	4	4	4	4	4	4	4	4	4	4	4	4
	31	2	1	4	2	4	4	4	4	4	4	4	4	4	4	4	4	4	4	4	4	4
	33	2	1	1	1	5	5	5	5	5	5	5	5	5	5	4	4	5	4	5	5	5
	36	3	1	1	1	4	4	4	4	4	4	4	4	4	4	4	4	4	4	4	4	4
	37	2	2	2	1	4	4	4	4	4	4	4	4	4	4	4	4	4	4	4	4	4
	38	2	1	1	2	4	4	4	4	4	4	4	4	4	4	4	5	4	4	4	4	4
	39	3	1	2	1	4	4	4	4	4	4	4	4	4	4	3	3	3	4	4	4	4
	40	1	1	1	2	5	5	5	5	5	5	5	5	5	5	5	5	5	5	4	5	5
	41	1	1	1	1	5	5	5	5	5	5	5	5	5	5	5	5	5	5	5	5	5
	42	2	1	1	1	5	4	5	5	5	5	5	5	5	5	4	5	5	5	5	5	5
	44	2	1	1	1	4	4	4	4	4	4	4	4	4	4	5	5	5	4	5	5	5
	45	1	1	1	2	5	5	5	5	5	5	5	5	5	5	5	5	4	4	5	5	5
	46	2	1	1	2	2	2	3	2	5	5	5	5	5	5	2	4	2	2	5	5	5
	47	3	1	3	2	4	4	4	4	4	4	4	4	4	4	4	4	4	4	4	4	5
	48	2	2	1	1	2	3	4	3	4	4	4	4	4	4	4	3	4	4	4	4	4
	49	2	1	1	2	5	5	5	5	5	5	5	5	5	5	5	5	5	5	5	5	5
	50	1	1	1	1	4	4	4	4	4	4	4	5	5	5	4	4	4	5	5	5	5
	51	1	2	1	1	4	5	5	5	5	5	5	4	4	4	4	5	5	4	4	4	4
	52	2	3	1	1	5	5	5	5	5	5	5	5	5	5	4	4	4	4	5	5	5
	53	2	2	1	1	4	4	5	5	5	5	5	5	5	5	5	4	5	4	5	5	5
	54	2	1	1	1	4	4	4	4	4	4	4	4	4	4	4	4	4	4	4	4	4
	55	1	1	1	1	4	4	4	5	4	5	5	4	4	4	4	5	4	4	5	5	5
	56	1	1	1	2	3	4	4	4	5	5	4	4	5	5	2	3	3	2	5	5	5
	57	1	1	1	2	4	4	4	4	4	4	4	4	4	4	4	4	4	4	4	4	4
	58	1	1	1	1	4	4	4	4	4	4	4	4	4	4	1	1	1	1	5	5	5
	59	3	1	1	1	4	4	4	4	5	5	5	5	5	4	4	4	5	2	5	5	5
	60	1	1	1	1	4	4	4	4	4	4	4	4	4	4	4	4	4	4	4	4	5
	61	2	1	1	2	4	4	4	4	4	4	3	4	4	4	1	1	1	1	5	4	3
	62	1	1	1	2	5	5	5	5	5	5	5	5	5	5	5	5	5	5	5	5	5
	63	2	1	2	2	4	4	5	5	4	4	4	5	5	5	4	4	5	4	5	5	5
	64	2	2	1	1	5	5	5	5	5	5	5	5	5	5	3	4	3	2	4	5	5
	65	1	1	1	1	4	4	4	4	5	5	5	4	5	5	4	4	5	4	5	5	5
	66	3	1	1	2	5	4	4	5	5	5	5	5	5	5	5	5	5	5	5	5	5
	67	1	2	1	1	4	5	5	5	5	5	5	5	5	5	5	5	5	5	5	5	5
	68	1	1	1	2	5	5	5	5	5	5	5	5	5	5	5	5	5	5	5	5	5
	69	1	3	1	1	2	5	5	5	2	2	5	3	3	3	5	5	5	5	5	5	5
	70	2	1	1	1	4	4	4	4	5	5	5	5	5	5	5	5	5	5	5	5	5
	71	1	1	2	1	4	4	4	4	4	4	4	4	4	4	4	4	4	4	4	4	4
	72	1	1	1	2	5	5	5	5	4	5	4	5	4	4	3	4	4	4	4	5	4
	73	1	1	1	2	4	4	4	4	4	4	4	4	4	4	4	4	3	4	4	4	4
	74	1	1	1	1	4	4	4	5	4	4	4	4	5	4	3	4	4	4	5	5	5
	75	1	1	1	1	5	5	5	5	5	5	5	5	5	5	5	4	5	5	5	5	5
	76	2	1	1	1	1	1	4	4	4	4	4	5	5	5	5	5	5	5	5	5	5
	79	2	1	1	1	4	4	4	4	4	4	4	4	4	4	4	4	4	4	4	4	4
	80	2	1	1	2	4	4	4	4	4	4	4	4	4	4	4	4	4	4	5	5	5
	81	3	2	1	1	4	4	5	5	5	5	5	5	5	5	4	4	5	4	4	4	4
	82	3	1	1	1	4	4	4	4	4	4	4	4	4	4	4	4	4	4	4	4	4
	83	2	1	1	1	4	4	4	4	4	4	4	4	4	4	4	4	4	4	4	4	4
	84	1	1	1	1	3	3	5	5	4	4	4	4	4	4	5	2	4	3	5	5	5
	85	2	1	1	1	5	5	5	5	5	5	5	5	5	5	5	5	5	5	4	4	4
	86	2	2	1	1	3	3	3	3	3	3	3	5	5	5	5	4	5	5	5	5	5
	87	1	1	1	1	5	5	5	5	5	5	5	5	5	5	5	4	4	4	5	5	5
	88	1	1	1	1	3	5	4	5	5	5	5	5	5	5	5	5	5	5	5	5	5
	89	3	3	1	1	5	5	5	5	4	4	4	4	4	4	3	3	3	3	4	4	4
	90	1	1	2	2	4	4	4	4	4	4	4	4	4	5	4	4	4	4	5	5	5
	91	3	1	1	2	4	3	3	4	4	4	4	4	4	4	4	5	5	4	3	4	4
	92	3	1	1	1	4	4	5	4	4	4	3	4	4	4	4	5	5	4	4	4	4
	94	2	3	1	1	4	5	4	5	5	5	5	5	5	4	4	4	4	4	4	4	4
	95	2	1	1	1	5	5	5	5	5	5	5	5	5	5	5	5	5	5	5	5	5
	96	3	1	1	1	5	5	5	5	5	5	5	5	5	5	4	4	4	4	5	5	5
	97	1	1	1	1	4	4	4	4	4	4	4	4	4	4	4	4	4	4	4	4	4
	98	2	2	2	1	4	4	4	4	4	4	4	4	4	4	4	4	4	4	4	4	4
	99	1	1	2	1	4	4	4	4	4	4	4	4	4	4	4	4	4	4	4	5	5
	100	1	1	1	1	5	5	5	5	5	5	5	5	5	5	4	4	4	4	5	5	5
	101	1	1	1	1	3	4	4	4	4	4	4	4	5	4	4	4	4	4	3	5	5
	102	2	1	1	1	5	5	5	5	5	5	5	5	5	5	5	5	5	5	5	5	5
	103	1	1	2	1	4	4	4	4	4	4	4	4	4	4	4	4	4	4	4	4	4
	104	1	1	1	2	3	3	3	5	5	4	4	5	5	4	4	3	5	3	3	4	4
	106	1	1	3	1	5	5	5	5	5	5	5	5	5	5	3	3	4	4	5	5	5
	107	1	2	1	1	5	5	4	5	4	5	5	5	5	5	1	2	1	1	4	5	4
	108	1	1	1	2	4	4	4	4	4	4	4	4	5	4	4	4	4	4	4	4	4
	109	3	1	1	1	5	5	5	5	5	5	5	5	5	5	3	3	3	2	5	5	5
	110	3	2	1	1	4	4	4	4	4	4	4	4	4	4	5	4	4	4	4	5	4
	111	1	1	1	1	4	4	4	4	5	4	5	5	5	4	4	2	2	2	5	5	5
SDM intervention group	112	2	1	1	1	4	4	4	4	4	4	4	4	4	4	4	4	4	4	4	4	4
	113	1	1	1	1	4	3	5	5	5	5	4	5	5	5	4	4	4	3	5	5	5
	114	2	1	1	1	3	4	5	5	4	4	4	4	5	4	4	4	5	4	4	4	4
	115	3	3	1	1	4	4	4	4	5	5	5	4	4	4	4	4	4	4	5	5	5
	116	2	1	1	1	5	1	1	1	5	5	5	5	5	5	5	5	5	5	5	5	5
	117	1	2	1	1	4	4	4	4	4	4	3	4	5	5	3	4	5	3	5	5	5
	118	1	2	1	2	5	5	5	5	5	5	5	5	5	5	5	5	5	4	5	5	5
	119	1	1	1	1	5	4	4	5	5	5	5	4	4	4	5	4	4	4	4	5	4
	120	1	1	1	1	4	4	4	4	4	4	4	4	4	4	4	4	4	4	4	4	4
	121	1	2	1	1	5	5	5	5	5	5	5	5	5	5	5	5	5	5	5	5	5
	122	3	2	1	1	5	5	5	5	5	5	5	5	5	5	4	4	4	4	5	5	5
	123	3	1	1	2	4	4	4	4	4	4	4	4	4	4	5	5	5	5	5	5	5
	124	1	2	1	1	4	4	5	5	5	5	4	4	5	4	4	4	4	4	4	5	5
	125	1	1	3	1	5	5	5	5	5	5	5	5	5	5	5	5	5	5	5	5	5
	126	1	1	1	1	5	5	5	5	5	5	5	5	5	5	5	5	5	5	5	5	5
	127	2	1	1	1	5	5	5	5	5	5	4	5	5	5	5	5	5	5	5	5	5
	128	3	1	1	1	4	4	4	4	4	4	4	4	4	4	4	4	4	4	4	4	4
	129	2	1	1	1	5	5	5	5	5	5	5	5	5	5	5	5	5	5	5	5	5
	131	1	1	1	1	4	4	4	4	4	4	4	4	4	4	4	4	5	4	5	5	5
	132	2	2	3	1	4	4	3	3	4	5	5	4	5	5	5	4	4	4	5	5	5
	133	3	1	1	1	5	5	5	5	3	5	5	4	5	4	5	5	5	5	5	5	5
	134	3	1	1	1	3	3	4	4	4	4	4	3	4	3	4	3	3	3	4	5	5
	135	1	1	1	1	5	5	5	5	5	5	5	5	5	5	4	4	5	5	5	5	5
	136	1	1	1	1	4	4	5	5	5	3	4	4	4	4	3	3	3	3	5	5	5
	137	1	1	3	1	5	5	5	5	5	5	4	4	5	5	5	5	5	5	5	5	5
	138	2	2	2	1	4	4	4	4	4	4	4	4	4	5	4	4	5	4	4	5	5
	139	1	3	2	1	5	5	5	5	5	5	5	5	5	5	5	5	5	5	5	5	5
	140	1	1	1	2	5	5	5	5	5	5	5	5	5	5	5	5	5	5	5	5	5
	141	1	1	1	1	2	2	5	5	4	5	5	5	5	5	5	5	5	5	5	5	5
	142	1	1	2	1	3	4	4	5	5	5	4	3	4	4	4	4	5	5	5	5	5
	143	3	1	1	1	4	4	4	4	4	5	4	4	3	4	4	4	4	4	4	5	4
	144	2	1	1	2	5	5	5	5	5	5	5	5	5	5	4	3	5	5	5	5	5
	145	3	1	1	1	3	4	4	4	4	4	4	4	4	4	5	5	5	5	5	5	5
	146	1	1	1	2	5	5	5	5	5	5	5	5	5	5	5	5	4	4	5	5	5
	147	2	1	1	2	4	4	4	4	4	4	4	4	4	4	4	4	4	4	4	4	4
	148	1	1	1	2	4	4	4	4	4	4	4	4	4	4	4	4	4	4	4	4	4
	150	1	2	1	1	5	5	5	5	5	5	5	5	5	5	5	5	5	5	5	5	5
	152	1	2	1	1	4	4	4	4	4	4	4	4	4	4	4	4	4	4	4	4	4
	153	2	2	1	1	5	4	4	4	4	5	4	4	4	5	4	4	4	4	4	4	4
	154	3	1	1	1	5	5	4	5	4	5	4	5	5	5	5	5	4	4	5	5	5
	155	3	1	2	1	4	4	4	4	4	4	4	4	4	4	4	4	4	4	4	4	4
	156	2	3	1	1	5	5	4	5	5	5	5	5	5	5	4	4	4	4	4	4	4
	157	1	1	1	1	4	4	4	4	4	4	4	4	4	4	4	5	5	4	4	4	4
	158	2	2	2	1	4	4	4	4	4	4	4	4	4	4	3	3	4	4	4	4	4
	160	1	1	1	1	4	4	4	4	4	4	4	4	4	4	5	5	5	5	5	5	5
	161	3	1	1	2	3	4	4	5	5	5	2	5	5	5	5	5	5	2	5	5	5
	162	1	2	1	1	5	5	5	5	5	5	5	5	5	5	5	5	5	5	5	5	5
	163	3	1	1	1	4	4	4	4	5	5	5	4	4	4	4	4	4	4	5	5	5
	164	2	1	1	1	5	5	5	5	5	5	5	5	5	5	4	4	4	3	5	5	5
	165	3	1	1	1	5	5	5	5	5	5	5	5	5	5	3	4	2	2	4	5	4
	166	1	1	1	1	4	4	4	4	4	4	4	4	4	4	4	3	4	3	4	4	4
	167	2	1	1	2	4	4	4	4	5	5	5	5	5	5	4	4	4	4	5	5	5
	168	1	2	1	1	5	5	5	5	5	5	5	5	5	5	4	5	5	5	5	5	5
	169	2	2	1	1	3	3	3	4	4	4	4	3	4	4	3	3	4	4	4	4	4
	170	1	1	1	1	4	4	5	5	5	5	5	5	4	5	4	5	5	4	5	5	5
	172	1	1	1	1	5	5	5	5	5	5	5	5	5	5	5	5	5	5	5	5	5
	173	3	1	1	1	3	3	4	4	4	4	5	5	5	5	5	5	5	5	5	5	5
	174	1	1	1	1	4	4	4	5	5	5	5	5	5	5	5	5	5	5	5	5	5
	175	1	1	1	1	5	5	5	5	5	5	5	5	5	5	5	4	5	5	5	5	5
	176	2	1	2	1	5	5	5	5	5	5	5	5	5	5	5	5	5	5	5	5	5
	177	1	2	3	1	2	2	5	5	4	5	4	4	5	5	4	4	4	4	5	5	5
	178	1	1	2	1	4	5	5	5	5	5	5	5	5	5	5	4	5	5	5	5	5
	179	2	1	1	1	5	5	5	5	5	5	5	5	5	5	5	5	5	5	5	5	5
	182	1	1	1	1	4	5	5	4	5	4	4	4	5	4	5	4	4	4	4	4	4
	183	2	1	1	1	3	4	4	4	4	4	4	4	4	4	4	3	5	4	4	4	4
	184	2	1	1	2	5	5	5	5	5	5	5	5	5	5	5	5	5	5	5	5	5
	185	3	2	1	1	5	5	5	5	5	5	5	5	5	5	5	5	5	5	5	5	5
	186	2	1	1	1	4	4	4	4	5	5	2	4	4	5	5	5	5	4	4	4	4
	187	1	1	1	2	5	5	5	5	4	4	4	4	4	4	2	2	5	4	4	4	4
	188	2	1	2	1	3	3	3	3	4	4	4	4	4	4	4	4	4	4	4	4	4
	189	2	1	1	1	4	5	4	5	4	3	4	4	4	4	3	4	5	5	3	4	4
	190	2	1	1	1	3	4	4	4	4	4	4	4	4	4	4	3	4	4	4	5	4
	192	3	3	1	2	4	5	3	4	5	5	4	5	5	5	4	3	4	4	5	5	5
	193	2	2	1	1	4	4	5	4	5	5	5	5	5	5	5	5	5	5	5	5	5
	194	1	1	1	1	5	5	5	5	5	5	5	5	5	5	5	5	5	5	5	5	5
	195	2	1	1	1	5	5	5	5	5	5	5	5	5	5	4	2	5	4	5	5	5
	197	2	1	1	1	4	4	4	4	4	4	4	4	4	4	4	4	4	4	4	4	4
	198	1	1	1	1	5	5	5	5	5	5	5	5	5	5	5	4	4	4	5	5	5
	199	1	1	1	2	4	4	4	4	4	4	4	4	4	4	4	4	4	4	4	4	4
	200	2	1	1	1	5	5	5	5	5	5	5	5	5	5	5	5	5	5	5	5	5
	201	2	1	1	1	4	4	5	5	5	5	5	5	5	5	5	5	5	5	5	5	5
	202	1	1	1	1	4	4	4	4	4	4	5	4	4	4	5	5	5	5	5	5	5
	203	1	1	2	1	4	4	4	4	4	4	4	4	4	4	3	4	3	3	5	5	5
	204	2	1	1	1	4	4	4	4	4	4	4	4	4	4	4	3	4	4	4	4	4
	205	1	1	1	1	5	5	5	5	5	5	5	5	5	5	5	5	5	5	5	5	5
	206	3	3	2	1	4	4	4	4	5	5	5	5	5	5	5	5	5	5	5	5	5
	207	2	1	1	1	4	4	4	4	5	5	5	5	5	5	5	5	5	5	5	5	5
	208	1	1	2	1	4	4	4	4	4	4	3	3	3	3	4	4	5	4	4	5	5
	209	1	1	1	1	4	4	4	5	5	5	5	5	5	5	5	5	5	5	5	5	5
	210	2	1	1	1	5	5	5	5	5	5	5	5	5	5	5	5	5	5	5	5	5
	211	1	1	1	2	5	5	5	5	5	5	5	5	5	5	5	5	5	5	5	5	5
	215	3	2	1	1	5	5	5	5	5	5	5	5	5	5	5	5	5	5	5	5	5
	216	1	1	1	1	4	4	4	4	4	4	4	4	4	4	4	4	4	4	4	4	4
	217	1	1	1	1	4	4	4	5	5	4	4	4	4	4	4	4	4	4	5	5	5
	218	2	1	2	1	5	5	5	5	5	5	5	5	5	5	5	5	5	5	5	5	5
	219	2	2	1	1	4	5	5	4	4	4	5	4	4	4	5	5	5	4	5	5	5
	220	1	1	2	1	5	5	5	5	5	5	5	5	5	5	4	5	5	4	4	5	5
	221	1	2	1	1	4	4	5	4	4	5	5	4	4	5	5	5	5	5	5	5	5
	222	2	1	1	1	5	5	5	5	5	5	4	5	5	5	5	5	5	5	5	5	5
	224	1	1	1	1	5	5	5	5	5	5	5	5	5	5	5	5	5	5	5	5	5
